# Supplementary material for: International Trends in Lithium Use for Pharmacotherapy and Clinical Correlates in Bipolar Disorder: A Scoping Review
Source: Brain Sci. 2024 Jan 20;14(1):102. doi: 10.3390/brainsci14010102 (PMC10813799; doi:10.3390/brainsci14010102)
Supplement: Supplementary file 1 [file brainsci-14-00102-s001.zip]

Archive with 1 entries (1 files):
- brainsci-2805506-supplementary.pdf
